# Supplementary material for: Targeting Microtubule-Associated Protein Tau in Chemotherapy-Resistant Models of High-Grade Serous Ovarian Carcinoma
Source: Cancers (Basel). 2022 Sep 19;14(18):4535. doi: 10.3390/cancers14184535 (PMC9496900; doi:10.3390/cancers14184535)
Supplement: Supplementary file 1 [file cancers-14-04535-s001.zip]

Archive with 8 entries (8 files):
- File S1-Western blots - revision 2.pptx
- Supplementary Figure S1.pptx
- Supplementary Figure S2.pptx
- Supplementary Figure S3.pptx
- Supplementary Figure S4.pptx
- Supplementary Figure S5.pptx
- Supplementary Table S2.pptx
- Supplementary Table S1.pdf
